# Supplementary material for: High-Sensitivity Flow Cytometry for the Reliable Detection of Measurable Residual Disease in Hematological Malignancies in Clinical Laboratories
Source: Diseases. 2024 Dec 22;12(12):338. doi: 10.3390/diseases12120338 (PMC11727296; doi:10.3390/diseases12120338)
Supplement: Supplementary file 1 [file diseases-12-00338-s001.zip]

Archive with 1 entries (1 files):
- diseases-3238725-supplementary.pptx
